# Supplementary material for: A systematic review exploring pre-COVID-19 telehealthcare models used in the management of patients with rheumatological disease
Source: Rheumatol Adv Pract. 2021 Nov 13;5(3):rkab073. doi: 10.1093/rap/rkab073 (PMC8599884; doi:10.1093/rap/rkab073)
Supplement: rkab073_Supplementary_Data [file rkab073_supplementary_data.zip]

Archive with 2 entries (2 files):
- PRISMA 2009 checklist.doc
- 20-140 Supplementary Material.docx
